# Supplementary material for: Dysosmavillosa (Berberidaceae), a new species from Guizhou, Southwestern China
Source: PhytoKeys. 2019 Jun 21;124:77–85. doi: 10.3897/phytokeys.124.34435 (PMC6598935; doi:10.3897/phytokeys.124.34435)
Supplement: XML Treatment for Dysosma villosa [file phytokeys.124.34435-treatment1.xml]

<!DOCTYPE tp:taxon-treatment
  PUBLIC "-//TaxonX//DTD Taxonomic Treatment Publishing DTD v0 20100105//EN" "tax-treatment-NSO.dtd">
<tp:taxon-treatment xmlns:tp="http://www.plazi.org/taxpub"><tp:treatment-meta><kwd-group><label>Taxon classification</label><kwd><named-content xmlns:xlink="http://www.w3.org/1999/xlink" content-type="kingdom">Plantae</named-content></kwd><kwd><named-content xmlns:xlink="http://www.w3.org/1999/xlink" content-type="order">Ranunculales</named-content></kwd><kwd><named-content xmlns:xlink="http://www.w3.org/1999/xlink" content-type="family">Berberidaceae</named-content></kwd></kwd-group><mixed-citation publication-type="journal"><person-group><name><surname>Wang</surname><given-names>Zhiwei</given-names></name><name><surname>Sun</surname><given-names>Wenguang</given-names></name><name><surname>Xi</surname><given-names>Houcheng</given-names></name><name><surname>Chang</surname><given-names>Shuai</given-names></name></person-group><article-title><italic><tp:taxon-name><tp:taxon-name-part taxon-name-part-type="genus" reg="Dysosma">Dysosma</tp:taxon-name-part><tp:taxon-name-part taxon-name-part-type="species" reg="villosa">villosa</tp:taxon-name-part></tp:taxon-name></italic> (<tp:taxon-name><tp:taxon-name-part taxon-name-part-type="family">Berberidaceae</tp:taxon-name-part></tp:taxon-name>), a new species from Guizhou, Southwestern China</article-title><source>PhytoKeys</source><day>21</day><month>6</month><year>2019</year><volume>124</volume><fpage>77</fpage><lpage>85</lpage><pub-id pub-id-type="doi">10.3897/phytokeys.124.34435</pub-id></mixed-citation></tp:treatment-meta><tp:nomenclature><tp:taxon-name>
            <tp:taxon-name-part taxon-name-part-type="genus" reg="Dysosma">Dysosma</tp:taxon-name-part>
            <tp:taxon-name-part taxon-name-part-type="species" reg="villosa">villosa</tp:taxon-name-part>
            <object-id xmlns:xlink="http://www.w3.org/1999/xlink" content-type="ipni" xlink:type="simple">urn:lsid:ipni.org:names:77198709-1</object-id>
          </tp:taxon-name><tp:taxon-authority>Z.W.Wang &amp; H.C.Xi</tp:taxon-authority><tp:taxon-status xmlns:xlink="http://www.w3.org/1999/xlink" xlink:type="simple">sp. nov.</tp:taxon-status><xref ref-type="fig" rid="F1">Figures 1</xref><xref ref-type="fig" rid="F2">, 2</xref><xref ref-type="fig" rid="F3">, 3</xref></tp:nomenclature><tp:treatment-sec sec-type="diagnosis" id="SECID0EVPAC"><title>Diagnosis.</title><p><italic><tp:taxon-name><tp:taxon-name-part taxon-name-part-type="genus" reg="Dysosma">Dysosma</tp:taxon-name-part><tp:taxon-name-part taxon-name-part-type="species" reg="villosa">villosa</tp:taxon-name-part></tp:taxon-name></italic> is most similar to <italic><tp:taxon-name><tp:taxon-name-part taxon-name-part-type="genus" reg="Dysosma">D.</tp:taxon-name-part><tp:taxon-name-part taxon-name-part-type="species" reg="difformis">difformis</tp:taxon-name-part></tp:taxon-name></italic> (Hemsl. &amp; E.H.Wilson) T.H.Wang <italic>ex</italic> T.S.Ying, but differs from the latter by its inflorescences generally with more flowers (5–13 vs. 2–5), white-villous petioles, stems and abaxial leaf blade and dark purple-red stigma.</p></tp:treatment-sec><tp:treatment-sec sec-type="material" id="SECID0EUAAE"><title>Type.</title><p>CHINA. Guizhou: Congjiang County, Guanghui Town, Jiaya Village, Yueliang Mountains, alt. 1105 m, <named-content xmlns:xlink="http://www.w3.org/1999/xlink" content-type="dwc:verbatimCoordinates" xlink:type="simple"><named-content content-type="geo-json" specific-use="{&#34;type&#34;:&#34;Point&#34;,&#34;coordinates&#34;:[108.293000,25.636000]}" id="NCID0E4AAE" xlink:type="simple">25.636N, 108.293E</named-content></named-content>, 09 May 2015, <italic>Z.W. Wang &amp; H.C. Xi WAZW15016</italic> (holotype: CSH barcode CSH0160399!; isotype: KUN!).</p><!--PageBreak--><!--PageBreak--></tp:treatment-sec><tp:treatment-sec sec-type="description" id="SECID0EGBAE"><title>Description.</title><p>Herbs 9–23 cm tall. Rhizomes usually terete, slender, with numerous fibrous roots. Stems erect, branched, pale green, white-villous. Leaves alternate, obliquely peltate; petioles 6–12 cm long, white-villous; blades 9–17 × 13–23 cm, papery, abaxially pale green, densely white-villous, adaxially deep green, glabrous, base not deeply divided or undivided, margin sparsely denticulate. Umbels 5–13-flowered, sessile, emerging near the base of the leaf blade. Flowers pendulous, pedicels 1.6–2.2 cm long, apically gibbous, sparsely white-villous; sepals 1.4–2.2 cm × 1–4 mm, oblong-lanceolate, pale green, abaxially pubescent, adaxially glabrous, apex acuminate; petals 4–5 × 1.2–1.6 cm, oblong-loriform, dark purple-red, glabrous, apex round; stamens 6, filaments flat, ca. 0.9 cm long, dark purple-red, anthers ca. 1.4 cm long, falcate, connectives exceeding the anther sacs in measurements, anther sacs, ca. 0.9 cm, dark purple, pollen yellow; ovary obpyriform, green, ca. 0.9 cm, style ca. 2 mm long, green, densely speckled with red or purple, stigma multilobate (crown-shaped), dark purple-red. Berry globose, 1.5–2.4 cm long. Seeds numerous, lacking an aril.</p></tp:treatment-sec><tp:treatment-sec sec-type="distribution" id="SECID0ELBAE"><title>Distribution and habitat.</title><p>This new species is currently known from Yueliang mountains of Congjiang County, Guizhou Province, Southwestern China. It grows under forests, at an elevation between 800 and 1500 m.</p></tp:treatment-sec><tp:treatment-sec sec-type="phenology" id="SECID0EQBAE"><title>Phenology.</title><p>This new species has been observed flowering from April to June and fruiting from June to September.</p></tp:treatment-sec><tp:treatment-sec sec-type="etymology" id="SECID0EVBAE"><title>Etymology.</title><p>The specific epithet is derived from the character (white-villous petioles, stems and abaxial leaf blade) of this species.</p></tp:treatment-sec><tp:treatment-sec sec-type="Additional specimen examined" id="SECID0E1BAE"><title>Additional specimen examined.</title><p><bold>CHINA. Guizhou</bold>: Congjiang County, Guanghui Town, Baiji Village, alt. 823 m, <named-content xmlns:xlink="http://www.w3.org/1999/xlink" content-type="dwc:verbatimCoordinates" xlink:type="simple"><named-content content-type="geo-json" specific-use="{&#34;type&#34;:&#34;Point&#34;,&#34;coordinates&#34;:[108.291000,25.633000]}" id="NCID0EFCAE" xlink:type="simple">25.633N, 108.291E</named-content></named-content>, 20 April 2016, <italic>Z.W. Wang &amp; H.C. Xi WAZW16029</italic> (KUN); Congjiang County, Guanghui Town, Changniu Village, alt. 936 m, <named-content xmlns:xlink="http://www.w3.org/1999/xlink" content-type="dwc:verbatimCoordinates" xlink:type="simple"><named-content content-type="geo-json" specific-use="{&#34;type&#34;:&#34;Point&#34;,&#34;coordinates&#34;:[108.271000,25.596000]}" id="NCID0EPCAE" xlink:type="simple">25.596N, 108.271E</named-content></named-content>, 20 April 2016, <italic>Z.W. Wang &amp; H.C. Xi WAZW16032</italic> (CSH); Ronjiang County, Jihua Town, Baiwang Village, alt. 806 m, <named-content xmlns:xlink="http://www.w3.org/1999/xlink" content-type="dwc:verbatimCoordinates" xlink:type="simple"><named-content content-type="geo-json" specific-use="{&#34;type&#34;:&#34;Point&#34;,&#34;coordinates&#34;:[108.269000,25.657000]}" id="NCID0EZCAE" xlink:type="simple">25.657N, 108.269E</named-content></named-content>, 18 May 2017, <italic>Z.W. Wang &amp; H.C. Xi WAZW17024</italic> (KUN).</p><fig id="F1" position="float" orientation="portrait"><label>Figure 1.</label><caption><p>Holotype of <italic><tp:taxon-name><tp:taxon-name-part taxon-name-part-type="genus" reg="Dysosma">Dysosma</tp:taxon-name-part><tp:taxon-name-part taxon-name-part-type="species" reg="villosa">villosa</tp:taxon-name-part></tp:taxon-name></italic> Z.W.Wang &amp; H.C.Xi.</p></caption><graphic xmlns:xlink="http://www.w3.org/1999/xlink" xlink:href="phytokeys-124-077-g001.jpg" position="float" orientation="portrait" xlink:type="simple" id="oo_311871.jpg"/></fig><fig id="F2" position="float" orientation="portrait"><label>Figure 2.</label><caption><p>Images of living plants of <italic><tp:taxon-name><tp:taxon-name-part taxon-name-part-type="genus" reg="Dysosma">Dysosma</tp:taxon-name-part><tp:taxon-name-part taxon-name-part-type="species" reg="villosa">villosa</tp:taxon-name-part></tp:taxon-name></italic> Z.W.Wang &amp; H.C.Xi. <bold>A</bold> Plant <bold>B</bold> petiole and stem <bold>C</bold> abaxial leaf blade <bold>D</bold> inflorescence <bold>E</bold> flower <bold>F</bold> anatomy of flower.</p></caption><graphic xmlns:xlink="http://www.w3.org/1999/xlink" xlink:href="phytokeys-124-077-g002.jpg" position="float" orientation="portrait" xlink:type="simple" id="oo_311872.jpg"/></fig><fig id="F3" position="float" orientation="portrait"><label>Figure 3.</label><caption><p><italic><tp:taxon-name><tp:taxon-name-part taxon-name-part-type="genus" reg="Dysosma">Dysosma</tp:taxon-name-part><tp:taxon-name-part taxon-name-part-type="species" reg="villosa">villosa</tp:taxon-name-part></tp:taxon-name></italic> Z.W.Wang &amp; H.C.Xi. <bold>A</bold> Plant (aerial part) <bold>B</bold> root <bold>C</bold> flower <bold>D</bold> sepal <bold>E</bold> stamen <bold>F</bold> pistil.</p></caption><graphic xmlns:xlink="http://www.w3.org/1999/xlink" xlink:href="phytokeys-124-077-g003.jpg" position="float" orientation="portrait" xlink:type="simple" id="oo_311873.jpg"/></fig></tp:treatment-sec></tp:taxon-treatment>
